# Supplementary material for: Supplementation with long chain n-3 fatty acids during pregnancy, lactation, or infancy in relation to risk of asthma and atopic disease during childhood: a systematic review and meta-analysis of randomized controlled clinical trials
Source: Food Nutr Res. 2022 Oct 11;66:10.29219/fnr.v66.8842. doi: 10.29219/fnr.v66.8842 (PMC9602204; doi:10.29219/fnr.v66.8842)
Supplement: Supplementation with long chain n-3 fatty acids during pregnancy, lactation, or infancy in relation to risk of asthma and atopic disease during childhood: a systematic review and meta-analysis of randomized controlled clinical trials [file FNR-66-8842-s001.zip]

Archive with 2 entries (2 files):
- Supplement 1..docx
- Supplement 2..docx
